# Supplementary material for: One-Stop Mitral Valve Transcatheter Edge-to-Edge Repair and Left Atrial Appendage Occlusion in Patients with Atrial Fibrillation and Mitral Regurgitation: A Systematic Review and Meta-Analysis
Source: J Pers Med. 2025 May 14;15(5):197. doi: 10.3390/jpm15050197 (PMC12113070; doi:10.3390/jpm15050197)
Supplement: Supplementary file 1 [file jpm-15-00197-s001.zip]

Archive with 1 entries (1 files):
- jpm-3573623-supplementary.pdf
